# Supplementary material for: Environmental effects on the spread of the Neolithic crop package to South Asia
Source: PLoS One. 2022 Jul 11;17(7):e0268482. doi: 10.1371/journal.pone.0268482 (PMC9273075; doi:10.1371/journal.pone.0268482)
Supplement: S1 Table — Radiocarbon dates used in this study. (CSV) [file pone.0268482.s005.csv]

Site	Country	Latitude	Longitude	C14	SD	Material	Laboratory	Reference	bp
4-MSR	India	29.201112	73.161537	4065	30	Seed: Hordeum	GdA-4806	Liu, Xinyi, Diane L Lister, Zhijun Zhao, Cameron A Petrie, Xiongsheng Zeng, Penelope J Jones, Richard A Staff, et al. 2017. “Journey to the East: Diverse Routes and Variable Flowering Times for Wheat and Barley En Route to Prehistoric China.” PLOS ONE 12 (11): e0187405.	4548
Adam	India	20.999473	79.449986	3460	90	Charcoal	PRL-1368	Shankar, Ajai. 1997. Indian Archaeology 1992-93. A Review. New Delhi: Archaeological Survey of India.	3722
Agaibir	India	24.6	81.85	2866	31	Seed: Hordeum	D-AMS018161	Liu, Xinyi, Diane L Lister, Zhijun Zhao, Cameron A Petrie, Xiongsheng Zeng, Penelope J Jones, Richard A Staff, et al. 2017. “Journey to the East: Diverse Routes and Variable Flowering Times for Wheat and Barley En Route to Prehistoric China.” PLOS ONE 12 (11): e0187405.	2987
Ali Kosh	Iran	32.55	47.316667	8530	40	Bone (carbon)	Beta-177126	Marshall, J.L. 2012. Missing links: Demic Difussion and the Development of Agriculture on the Central Iranian Plateau. PhD thesis. Durham University.	9512
Apegaon I	India	19.446382	75.488245	3625	100	Charcoal	PRL-384	Possehl, G.L. & Rissman, P.C. 1992. The Chronology of Prehistoric India: From Earliest Times to the Iron Age. In R.W. Ehrich (ed.) Chronologies in Old World Archaeology Volume 2. Chicago and London: Chicago University Press. Pp. 447-474.	3944
Balathal	India	24.722644	74.00979	5770	100	Charcoal	PRL-1933	Kasturi Gupta Menon (ed.) 2002. Indian Archaeology 1995-96. A Review. New Delhi: Archaeological Survey of India.	6569
Balu	India	29.666667	76.366667	3990	30	Seed: Hordeum	Beta-427233	Liu, Xinyi, Diane L Lister, Zhijun Zhao, Cameron A Petrie, Xiongsheng Zeng, Penelope J Jones, Richard A Staff, et al. 2017. “Journey to the East: Diverse Routes and Variable Flowering Times for Wheat and Barley En Route to Prehistoric China.” PLOS ONE 12 (11): e0187405.	4474
Banahalli	India	13.213368	77.911772	3780	70	Charcoal	PRL-1675	Bisht, R.S., Dorji, C. & Arundhati Banerji (eds.) 2000. Indian Archaeology 1994-95. A Review. New Delhi: Archaeological Survey of India.	4161
Barudih	India	22.75	85.95	3010	200	null	TF-1100	Possehl, G.L. & Rissman, P.C. 1992. The Chronology of Prehistoric India: From Earliest Times to the Iron Age. In R.W. Ehrich (ed.) Chronologies in Old World Archaeology Volume 2. Chicago and London: Chicago University Press. Pp. 447-474.	3179
Bharatpur	India	23.883285	88.083905	3390	135	Charcoal	PRL-15	Possehl, G.L. & Rissman, P.C. 1992. The Chronology of Prehistoric India: From Earliest Times to the Iron Age. In R.W. Ehrich (ed.) Chronologies in Old World Archaeology Volume 2. Chicago and London: Chicago University Press. Pp. 447-474.	3644
Bog-i-No	Iran	33.466667	48.35	6200	140	Charcoal & ash	I-1492	Marshall, J.L. 2012. Missing links: Demic Difussion and the Development of Agriculture on the Central Iranian Plateau. PhD thesis. Durham University.	7081
Burzahom	India	34.174143	74.908065	4055	110	Charcoal	TF-123	Betts A, Yatoo M, Spate M et al (2019) The Northern Neolithic of the Western Himalayas: New research in the Kashmir Valley. Archaeol Res Asia 18:17-39.	4561
Chagylly-Depe II	Turkmenistan	36.766667	60.55	7000	110		LE-592	Brunet, Frédérique. 1998. “La Néolithisation En Asie Centrale : Un État de La Question.” Paléorient, 27–48.	7825
Chahar Boneh	Iran	35.766952	49.98568	7123	35	Charcoal	OxA-17742	Pollard, A, Hossein Davoudi, Iman Mostafapour, Hamid Valipour, and Hassan Fazeli Nashli. 2012. “A New Radiocarbon Chronology for the Late Neolithic to Iron Age on the Qazvin Plain, Iran.” International Journal of the Humanities 19 (January): 110–51.	7951
Chia Sabz	Iran	33.4	46.3	9228	39	Fabaceae	Erl-14835	Asouti, E. & Fuller, D.Q. 2013. A Contextual Approach to the Emergency of Agriculture in Southwest Asia: Reconstructing Early Neolithic Plant-Food Production. Supplement A: Primary Sources of Archaeobotanical Datasets and Radiocarbon Dates from Southwest Asia. Current Anthropology 54(3). Pp. 299-345.	10387
Chirand	India	25.75	84.75	3710	150	Charcoal	TF-1032	Possehl, G.L. & Rissman, P.C. 1992. The Chronology of Prehistoric India: From Earliest Times to the Iron Age. In R.W. Ehrich (ed.) Chronologies in Old World Archaeology Volume 2. Chicago and London: Chicago University Press. Pp. 447-474.	4066
Chogha Bonut	Iran	32.222222	48.221667	8170	60	Charred material	Beta-106164	Marshall, J.L. 2012. Missing links: Demic Difussion and the Development of Agriculture on the Central Iranian Plateau. PhD thesis. Durham University.	9122
Chogha Gollan	Iran	33.380556	46.2925	9425	45	Hordeum	KIA-43836	Asouti, E. & Fuller, D.Q. 2013. A Contextual Approach to the Emergency of Agriculture in Southwest Asia: Reconstructing Early Neolithic Plant-Food Production. Supplement A: Primary Sources of Archaeobotanical Datasets and Radiocarbon Dates from Southwest Asia. Current Anthropology 54(3). Pp. 299-345.	10653
Chogha Mish	Iran	32.223889	48.556111	6610	50	Charred material	Beta-106168	Marshall, J.L. 2012. Missing links: Demic Difussion and the Development of Agriculture on the Central Iranian Plateau. PhD thesis. Durham University.	7499
Chopani Mando	India	24.916667	82.083333	4675	110	null	BS-129	Possehl, G.L. & Rissman, P.C. 1992. The Chronology of Prehistoric India: From Earliest Times to the Iron Age. In R.W. Ehrich (ed.) Chronologies in Old World Archaeology Volume 2. Chicago and London: Chicago University Press. Pp. 447-474.	5393
Daimabad II	India	19.516632	74.69999	3710	150	Charcoal	PRL-426	Possehl, G.L. & Rissman, P.C. 1992. The Chronology of Prehistoric India: From Earliest Times to the Iron Age. In R.W. Ehrich (ed.) Chronologies in Old World Archaeology Volume 2. Chicago and London: Chicago University Press. Pp. 447-474.	4066
Dalma Tepe	Iran	37	45.483333	5986	87	Ashy soil	P-503	Marshall, J.L. 2012. Missing links: Demic Difussion and the Development of Agriculture on the Central Iranian Plateau. PhD thesis. Durham University.	6829
Damb Sadaat	Pakistan	30.049933	66.949968	4509	196	null	P-522	Shaffer, J.G. 1992. Indus Valley, Baluchistan, and Helmand Drainage (Afghanistan). In R.W. Ehrich (ed.) Chronologies in Old World Archaeology Volume 2. Chicago and London: Chicago University Press. Pp. 425-446.	5152
Damdama	India	25.491976	79.720164	3984	54	Seed: Hordeum	DAMMESO-1	Liu, Xinyi, Diane L Lister, Zhijun Zhao, Cameron A Petrie, Xiongsheng Zeng, Penelope J Jones, Richard A Staff, et al. 2017. “Journey to the East: Diverse Routes and Variable Flowering Times for Wheat and Barley En Route to Prehistoric China.” PLOS ONE 12 (11): e0187405.	4453
Darra-i-Kur	Afghanistan	36.783333	70	3780	130	Collagen	Gx-910	Marshall, J.L. 2012. Missing links: Demic Difussion and the Development of Agriculture on the Central Iranian Plateau. PhD thesis. Durham University.	4162
Deh Morasi Ghundai	Afghanistan	31.520027	65.494363	5850	291	null	P-2292	Shaffer, J.G. 1992. Indus Valley, Baluchistan, and Helmand Drainage (Afghanistan). In R.W. Ehrich (ed.) Chronologies in Old World Archaeology Volume 2. Chicago and London: Chicago University Press. Pp. 425-446.	6688
Eran	India	24.0878	78.1733	3455	105	Charcoal	TF-329	Possehl, G.L. & Rissman, P.C. 1992. The Chronology of Prehistoric India: From Earliest Times to the Iron Age. In R.W. Ehrich (ed.) Chronologies in Old World Archaeology Volume 2. Chicago and London: Chicago University Press. Pp. 447-474.	3717
Ganj Dareh Tepe	Iran	34.433333	48.116667	8940	50	Bone (collagen)	Beta-108245	Marshall, J.L. 2012. Missing links: Demic Difussion and the Development of Agriculture on the Central Iranian Plateau. PhD thesis. Durham University.	10054
Golbai Sasan	India	20.0225	85.55	2710	90	Charcoal	PRL-1646	Bisht, R.S., Dorji, C. & Arundhati Banerji (eds.) 2000. Indian Archaeology 1993-94. A Review. New Delhi: Archaeological Survey of India.	2831
Gufkral	India	35.9	75.983333	4020	105	Charcoal	BS-359	Betts A, Yatoo M, Spate M et al (2019) The Northern Neolithic of the Western Himalayas: New research in the Kashmir Valley. Archaeol Res Asia 18:17-39.	4509
Hajji Firuz Tepe	Iran	36.991667	45.457778	7926	86	Charcoal, clay & ash	P-455	Marshall, J.L. 2012. Missing links: Demic Difussion and the Development of Agriculture on the Central Iranian Plateau. PhD thesis. Durham University.	8778
Hallur	India	14.333333	75.616667	3665	105	Charcoal: Polyalthia sp., Anogeissus and Albizzia sp.	TF-580	Possehl, G.L. & Rissman, P.C. 1992. The Chronology of Prehistoric India: From Earliest Times to the Iron Age. In R.W. Ehrich (ed.) Chronologies in Old World Archaeology Volume 2. Chicago and London: Chicago University Press. Pp. 447-474.	4000
Hanumantaraopeta	India	15.030812	78.3803	3295	30	Seed: Hordeum	BA-04394	Fuller, D.Q., Boivin, N. & Korisettar, R. 2007. Dating the Neolithic of South Asia: new radiometric evidence for key economic, social and ritual transformations. Antiquity 81(313). Pp. 755-778.	3512
Harappa	Pakistan	30.628889	72.863889	3463	28	Seed: Hordeum	OxA-30064	Liu, Xinyi, Diane L Lister, Zhijun Zhao, Cameron A Petrie, Xiongsheng Zeng, Penelope J Jones, Richard A Staff, et al. 2017. “Journey to the East: Diverse Routes and Variable Flowering Times for Wheat and Barley En Route to Prehistoric China.” PLOS ONE 12 (11): e0187405.	3738
Hattibelagallu	India	15.365428	77.224637	3475	40	Seed: Macrotyloma uniflorum	BA-05778	Fuller, D.Q. & Harvey, E.L. 2006. The archaeobotany of Indian pulses: identification, processing and evidence for cultivation. Enviromental Archaeology 11(2). Pp. 219-246.	3750
Hiregguda	India	15.17988	76.965279	3382	35	Seed: Hordeum	B-28680/17	Liu, Xinyi, Diane L Lister, Zhijun Zhao, Cameron A Petrie, Xiongsheng Zeng, Penelope J Jones, Richard A Staff, et al. 2017. “Journey to the East: Diverse Routes and Variable Flowering Times for Wheat and Barley En Route to Prehistoric China.” PLOS ONE 12 (11): e0187405.	3616
Hormangan	Iran	30.507476	53.515374	7420	25	Charcoal	PLD-32545	Khanipour, M., Niknami, K., & Abe, M. (2021). CHALLENGES OF THE FARS NEOLITHIC CHRONOLOGY: AN APPRAISAL. Radiocarbon, 63(2), 693-712. doi:10.1017/RDC.2020.113	8263
Huli Kallu	India	15.050817	77.206091	2970	150	Charcoal	PRL-633	Nagaraja Rao, M.S. (ed.) 1985. Indian Archaeology 1982-83. A Review. New Delhi: Archaeological Survey of India.	3133
Inamgaon	India	18.583333	74.533333	3515	90	Charcoal	TF-1001	Possehl, G.L. & Rissman, P.C. 1992. The Chronology of Prehistoric India: From Earliest Times to the Iron Age. In R.W. Ehrich (ed.) Chronologies in Old World Archaeology Volume 2. Chicago and London: Chicago University Press. Pp. 447-474.	3789
Jani	Iran	33.947778	46.783333	8140	60	null	Beta-258649	Marshall, J.L. 2012. Missing links: Demic Difussion and the Development of Agriculture on the Central Iranian Plateau. PhD thesis. Durham University.	9090
Jebel	Turkmenistan	39.338475	54.164972	6030	240	Charcoal	LE-1	Brunet, Frédérique. 1998. “La Néolithisation En Asie Centrale : Un État de La Question.” Paléorient, 27–48.	6885
Jeitun	Turkmenistan	37.95	58.233333	7270	100	T. monoccocum	OxA-2914	Marshall, J.L. 2012. Missing links: Demic Difussion and the Development of Agriculture on the Central Iranian Plateau. PhD thesis. Durham University.	8093
Kanispur	India	34.226389	74.408333	3880	30	Seed: Hordeum	Beta-427232	Liu, Xinyi, Diane L Lister, Zhijun Zhao, Cameron A Petrie, Xiongsheng Zeng, Penelope J Jones, Richard A Staff, et al. 2017. “Journey to the East: Diverse Routes and Variable Flowering Times for Wheat and Barley En Route to Prehistoric China.” PLOS ONE 12 (11): e0187405.	4320
Kanmer	India	23.507222	70.8775	3880	30	Seed: Hordeum	PLD-16352	Liu, Xinyi, Diane L Lister, Zhijun Zhao, Cameron A Petrie, Xiongsheng Zeng, Penelope J Jones, Richard A Staff, et al. 2017. “Journey to the East: Diverse Routes and Variable Flowering Times for Wheat and Barley En Route to Prehistoric China.” PLOS ONE 12 (11): e0187405.	4320
Kayatha I	India	23.233333	76.033333	3965	95	Charcoal	TF-680	Possehl, G.L. & Rissman, P.C. 1992. The Chronology of Prehistoric India: From Earliest Times to the Iron Age. In R.W. Ehrich (ed.) Chronologies in Old World Archaeology Volume 2. Chicago and London: Chicago University Press. Pp. 447-474.	4420
Khed	India	17.71933	73.396747	3130	90	Charcoal	PRL-221	Possehl, G.L. & Rissman, P.C. 1992. The Chronology of Prehistoric India: From Earliest Times to the Iron Age. In R.W. Ehrich (ed.) Chronologies in Old World Archaeology Volume 2. Chicago and London: Chicago University Press. Pp. 447-474.	3332
Khirsara	India	23.110321	69.021837	3750	30	Seed: Hordeum	Beta-427231	Liu, Xinyi, Diane L Lister, Zhijun Zhao, Cameron A Petrie, Xiongsheng Zeng, Penelope J Jones, Richard A Staff, et al. 2017. “Journey to the East: Diverse Routes and Variable Flowering Times for Wheat and Barley En Route to Prehistoric China.” PLOS ONE 12 (11): e0187405.	4111
Kiari	India	33.475928	78.126373	2890	160	Charcoal	PRL-1400	Mahapatra, S.K. (ed.) 1994. Indian Archaeology 1989-90. A Review. New Delhi: Archaeological Survey of India.	3046
Kili Gul Muhammad	Pakistan	30.196352	67.019211	5662	500	null	L-180A	Shaffer, J.G. 1992. Indus Valley, Baluchistan, and Helmand Drainage (Afghanistan). In R.W. Ehrich (ed.) Chronologies in Old World Archaeology Volume 2. Chicago and London: Chicago University Press. Pp. 425-446.	6473
Koldihwa	India	24.908333	82.033333	3269	29	Seed: Hordeum	OxA-14094	Liu, Xinyi, Diane L Lister, Zhijun Zhao, Cameron A Petrie, Xiongsheng Zeng, Penelope J Jones, Richard A Staff, et al. 2017. “Journey to the East: Diverse Routes and Variable Flowering Times for Wheat and Barley En Route to Prehistoric China.” PLOS ONE 12 (11): e0187405.	3480
Kunal	India	29.626389	75.658333	4250	130	null	Beta-77727	Kasturi Gupta Menon (ed.) 2003. Indian Archaeology 1997-98. A Review. New Delhi: Archaeological Survey of India.	4796
Kuntasi	India	22.891941	70.599729	3820	170	Charcoal	PRL-1370	Dhavalikar, M.K., Raval, M.R. & Chitalwala, Y.M. 1996. Kuntasi. A Harappan emporium on west coast. Pune: Deccan College Post-Graduate Research Institute	4217
Lahuradewa	India	26.77	82.949722	3827	147	Seed: Hordeum	Erl-6903	Liu, Xinyi, Diane L Lister, Zhijun Zhao, Cameron A Petrie, Xiongsheng Zeng, Penelope J Jones, Richard A Staff, et al. 2017. “Journey to the East: Diverse Routes and Variable Flowering Times for Wheat and Barley En Route to Prehistoric China.” PLOS ONE 12 (11): e0187405.	4226
Langhnaj	India	23.446722	72.498185	3991	105	Bones	TF-744	Possehl, G.L. & Rissman, P.C. 1992. The Chronology of Prehistoric India: From Earliest Times to the Iron Age. In R.W. Ehrich (ed.) Chronologies in Old World Archaeology Volume 2. Chicago and London: Chicago University Press. Pp. 447-474.	4465
Mahagara	India	24.913889	82.055556	3430	100	null	BS-128	Possehl, G.L. & Rissman, P.C. 1992. The Chronology of Prehistoric India: From Earliest Times to the Iron Age. In R.W. Ehrich (ed.) Chronologies in Old World Archaeology Volume 2. Chicago and London: Chicago University Press. Pp. 447-474.	3685
Masudspur VII	India	29.228381	75.971297	4040	30	Seed: Hordeum	Beta-427238	Liu, Xinyi, Diane L Lister, Zhijun Zhao, Cameron A Petrie, Xiongsheng Zeng, Penelope J Jones, Richard A Staff, et al. 2017. “Journey to the East: Diverse Routes and Variable Flowering Times for Wheat and Barley En Route to Prehistoric China.” PLOS ONE 12 (11): e0187405.	4492
Miri Qalat	Pakistan	26.033333	63	5090	100		Gif-8508	Besenval, R. 1997. “The Chronology of Ancient Occupation in Makran: Results of the 1994 Season at Miri Qalat (Pakistani Makran).” In South Asian Archaeology 1995, edited by R. Allchin and B. Allchin, 199–216. New Delhi: IBH Publishing Co.	5822
Mohenjo-daro	Pakistan	27.325176	68.136612	4030	64	Charred door jamb	P-1179	Shaffer, J.G. 1992. Indus Valley, Baluchistan, and Helmand Drainage (Afghanistan). In R.W. Ehrich (ed.) Chronologies in Old World Archaeology Volume 2. Chicago and London: Chicago University Press. Pp. 425-446.	4515
Mundigak	Afghanistan	31.963854	65.511447	5095	107	null	TF-1129	Shaffer, J.G. 1992. Indus Valley, Baluchistan, and Helmand Drainage (Afghanistan). In R.W. Ehrich (ed.) Chronologies in Old World Archaeology Volume 2. Chicago and London: Chicago University Press. Pp. 425-446.	5828
Nevasa	India	19.550674	74.927977	3205	110	null	TF-40	Possehl, G.L. & Rissman, P.C. 1992. The Chronology of Prehistoric India: From Earliest Times to the Iron Age. In R.W. Ehrich (ed.) Chronologies in Old World Archaeology Volume 2. Chicago and London: Chicago University Press. Pp. 447-474.	3422
Paiyampalli	India	12.55	78.416667	3675	105	Charcoal	TF-827	Possehl, G.L. & Rissman, P.C. 1992. The Chronology of Prehistoric India: From Earliest Times to the Iron Age. In R.W. Ehrich (ed.) Chronologies in Old World Archaeology Volume 2. Chicago and London: Chicago University Press. Pp. 447-474.	4015
Palavoy	India	14.516667	77.15	3920	100	Charcoal	TF-701	Possehl, G.L. & Rissman, P.C. 1992. The Chronology of Prehistoric India: From Earliest Times to the Iron Age. In R.W. Ehrich (ed.) Chronologies in Old World Archaeology Volume 2. Chicago and London: Chicago University Press. Pp. 447-474.	4347
Pandu Rajar Dhibi	India	23.916667	87.65	3130	110	Charcoal	PRL-1184	Mahapatra, S.K. (ed.) 1995. Indian Archaeology 1990-91. A Review. New Delhi: Archaeological Survey of India.	3326
Pethpuran Teng	India	34.28	74.87	3900	34	Barley	D-AMS 033185	Yatoo MA, Spate M, Betts A, Pokharia AK, Shah MA (2020) New evidence from the Kashmir Valley indicates the adoption of East and West Asian crops in the western Himalayas by 4400 years ago. Quat Sci Adv 2:100011.	4334
Piklihal	India	15.965704	76.450238	3445	40	Seed: Lens culinaris	BA-05772	Fuller, D.Q. & Harvey, E.L. 2006. The archaeobotany of Indian pulses: identification, processing and evidence for cultivation. Enviromental Archaeology 11(2). Pp. 219-246.	3704
Pirak	Pakistan	29.5	67.9	4202	290	Charcoal	Ly-1641	Shaffer, J.G. 1992. Indus Valley, Baluchistan, and Helmand Drainage (Afghanistan). In R.W. Ehrich (ed.) Chronologies in Old World Archaeology Volume 2. Chicago and London: Chicago University Press. Pp. 425-446.	4736
Polakonda	India	17.7	79.433333	3355	120	Wood charcoal	BS-98	Possehl, G.L. & Rissman, P.C. 1992. The Chronology of Prehistoric India: From Earliest Times to the Iron Age. In R.W. Ehrich (ed.) Chronologies in Old World Archaeology Volume 2. Chicago and London: Chicago University Press. Pp. 447-474.	3602
Psideli Tepe	Iran	37	45.483333	5638	85	Ashy soil	P-505	Marshall, J.L. 2012. Missing links: Demic Difussion and the Development of Agriculture on the Central Iranian Plateau. PhD thesis. Durham University.	6428
Qasim Bagh	India	34.22	74.49	3590	30	Wheat	Beta-450512	Betts A, Yatoo M, Spate M et al (2019) The Northern Neolithic of the Western Himalayas: New research in the Kashmir Valley. Archaeol Res Asia 18:17-39.	3893
Rana Ghundai	Pakistan	30.4	68.75	5747	60	null	P-2148	Shaffer, J.G. 1992. Indus Valley, Baluchistan, and Helmand Drainage (Afghanistan). In R.W. Ehrich (ed.) Chronologies in Old World Archaeology Volume 2. Chicago and London: Chicago University Press. Pp. 425-446.	6545
Rojdi	India	21.863056	70.918889	4270	110	Charcoal	PRL-1091	Joshi, M.C. (ed.) 1992. Indian Archaeology 1986-87. A Review. New Delhi: Archaeological Survey of India.	4832
Said Qala Tepe	Afghanistan	31.533828	65.592094	3821	90	null	DIC-20	Shaffer, J.G. 1992. Indus Valley, Baluchistan, and Helmand Drainage (Afghanistan). In R.W. Ehrich (ed.) Chronologies in Old World Archaeology Volume 2. Chicago and London: Chicago University Press. Pp. 425-446.	4220
Sannarachamma (Sanganakallu)	India	15.1833	76.9667	3550	40	Seed: Triticum sp.	R-28680/4	Boivin, N., Korisettar, R. & Fuller, D. 2005. Further research on the Southern Neolithic and the Ashmound Tradition: The Sanganakallu- Kupgal Archaeological Research Project interim report. Journal of Interdisciplinary Studies in History and Archaeology 2(1). Pp. 63-92.	3842
Sanyasula Gavi	India	15.467222	78.216667	3515	35	Seed: Vigna radiata	R-28680/33	Fuller, D.Q. & Harvey, E.L. 2006. The archaeobotany of Indian pulses: identification, processing and evidence for cultivation. Enviromental Archaeology 11(2). Pp. 219-246.	3779
Seh Gabi	Iran	34.583333	48	6220	80	null	Sl-2668	Marshall, J.L. 2012. Missing links: Demic Difussion and the Development of Agriculture on the Central Iranian Plateau. PhD thesis. Durham University.	7106
Sheikh-e Abad	Iran	34.611667	47.269722	9810	60	Ash	Beta-258647	Marshall, J.L. 2012. Missing links: Demic Difussion and the Development of Agriculture on the Central Iranian Plateau. PhD thesis. Durham University.	11228
Sheri Khan Tarakai	Pakistan	32.8447	70.469	5660	200	Charcoal	OxA-982		6470
Sohr Damb/Nal	Pakistan	26.5	65.466667	4501	32	null	Bln-5384	Görsdorf, J. & Franke-Vogt, U. 2007. Implication of radiocarbon dates from Sohr Damb/Nal, Balochistan. Radiocarbon 49(2). Pp. 703-712.	5162
Songaon I	India	18.65	74.0833	3515	105	Charcoal	TF-384	Possehl, G.L. & Rissman, P.C. 1992. The Chronology of Prehistoric India: From Earliest Times to the Iron Age. In R.W. Ehrich (ed.) Chronologies in Old World Archaeology Volume 2. Chicago and London: Chicago University Press. Pp. 447-474.	3790
Tal-i Bakun B	Iran	33.166667	52.833333	6264	70	Ash	P-931	Marshall, J.L. 2012. Missing links: Demic Difussion and the Development of Agriculture on the Central Iranian Plateau. PhD thesis. Durham University.	7178
Tal-i Gap	Iran	29.916667	53	5870	160	Charcoal	GaK-197	Marshall, J.L. 2012. Missing links: Demic Difussion and the Development of Agriculture on the Central Iranian Plateau. PhD thesis. Durham University.	6694
Tal-i Iblis	Iran	32.2	48.216667	6210	130	null	Gx-869	Marshall, J.L. 2012. Missing links: Demic Difussion and the Development of Agriculture on the Central Iranian Plateau. PhD thesis. Durham University.	7092
Tal-i Jari B	Iran	29.933333	52.883333	7297	45	Charred bone	AA-65264	Marshall, J.L. 2012. Missing links: Demic Difussion and the Development of Agriculture on the Central Iranian Plateau. PhD thesis. Durham University.	8103
Tal-i Mushki	Iran	29.752947	53.008291	7425	35	Charcoal	TKa-13817	Khanipour, M., Niknami, K., & Abe, M. (2021). CHALLENGES OF THE FARS NEOLITHIC CHRONOLOGY: AN APPRAISAL. Radiocarbon, 63(2), 693-712. doi:10.1017/RDC.2020.113	8262
Tapeh Mahtaj	Iran	30.635456	50.203919	8125	42	Charcoal	26665	Darabi, H, Bangsgaard, P, Arranz-Otaegui, A, Ahadi, G & Olsen, J 2021, 'Early Neolithic occupation of the lowlands of south-western Iran: new evidence from Tapeh Mahtaj', Antiquity, vol. 95, no. 379, pp. 27-44.	9069
Tekkalakota	India	15.534522	76.879198	3570	105	Charcoal: Soymida Jebrifuga	TF-237	Possehl, G.L. & Rissman, P.C. 1992. The Chronology of Prehistoric India: From Earliest Times to the Iron Age. In R.W. Ehrich (ed.) Chronologies in Old World Archaeology Volume 2. Chicago and London: Chicago University Press. Pp. 447-474.	3868
Tepe Abdul Hosein	Iran	34.183333	48.166667	8945	275	null	GX-6356	Marshall, J.L. 2012. Missing links: Demic Difussion and the Development of Agriculture on the Central Iranian Plateau. PhD thesis. Durham University.	10037
Tepe Asiab	Iran	34.3	47.066667	9775	85	Charcoal	GrN-6413	Marshall, J.L. 2012. Missing links: Demic Difussion and the Development of Agriculture on the Central Iranian Plateau. PhD thesis. Durham University.	11192
Tepe Ebrahim Abad	Iran	36.062798	50.138179	6579	33	Charcoal	OxA-17607	Pollard, A, Hossein Davoudi, Iman Mostafapour, Hamid Valipour, and Hassan Fazeli Nashli. 2012. “A New Radiocarbon Chronology for the Late Neolithic to Iron Age on the Qazvin Plain, Iran.” International Journal of the Humanities 19 (January): 110–51.	7476
Tepe Gaz Tavileh	Iran	28.3333	56.5833	6670	150	Charcoal	PRL-744	Agrawal, D.P., Krishnamurthy, R.V. & Kusumgar, S. 1985. Physical Research Laboratory Radiocarbon Date List V. Radiocarbon 27(1). Pp. 95-110.	7542
Tepe Guran	Iran	32.5	47.25	8280	40	Bone (collagen)	Beta-177177	Marshall, J.L. 2012. Missing links: Demic Difussion and the Development of Agriculture on the Central Iranian Plateau. PhD thesis. Durham University.	9281
Tepe Sabz	Iran	32.6	47.266667	9050	160	Chunks of carbonized wood	UCLA-750C	Marshall, J.L. 2012. Missing links: Demic Difussion and the Development of Agriculture on the Central Iranian Plateau. PhD thesis. Durham University.	10181
Tepe Sarab	Iran	34.65	47.25	8070	60	Bone (collagen)	Beta-159550	Marshall, J.L. 2012. Missing links: Demic Difussion and the Development of Agriculture on the Central Iranian Plateau. PhD thesis. Durham University.	8976
Tepe Siahbid	Iran	34.5	47.25	5870	120	null	QU-1035	Marshall, J.L. 2012. Missing links: Demic Difussion and the Development of Agriculture on the Central Iranian Plateau. PhD thesis. Durham University.	6687
Tepe Sialk	Iran	34.383333	51.633333	5700	90	Organic material (barley?)	Gx-949	Marshall, J.L. 2012. Missing links: Demic Difussion and the Development of Agriculture on the Central Iranian Plateau. PhD thesis. Durham University.	6495
Tepe Yahya	Iran	28.330867	56.867317	6670	180	null	PRL-748	Marshall, J.L. 2012. Missing links: Demic Difussion and the Development of Agriculture on the Central Iranian Plateau. PhD thesis. Durham University.	7542
Tepe Zagheh	Iran	35.869663	49.941201	6410	50	Charcoal	WK-12862	Pollard, A, Hossein Davoudi, Iman Mostafapour, Hamid Valipour, and Hassan Fazeli Nashli. 2012. “A New Radiocarbon Chronology for the Late Neolithic to Iron Age on the Qazvin Plain, Iran.” International Journal of the Humanities 19 (January): 110–51.	7336
Terdal	India	16.499212	75.049814	3885	100	Charcoal	TF-684	Lal, B.B. (ed.) 1968. Indian Archaeology 1967-68. A Review. New Delhi: Archaeological Survey of India.	4302
Tigrana	India	28.862	76.137	3981	36	Seed: Hordeum	OxA-29982	Liu, Xinyi, Diane L Lister, Zhijun Zhao, Cameron A Petrie, Xiongsheng Zeng, Penelope J Jones, Richard A Staff, et al. 2017. “Journey to the East: Diverse Routes and Variable Flowering Times for Wheat and Barley En Route to Prehistoric China.” PLOS ONE 12 (11): e0187405.	4462
Tirumukkudal Narasipur	India	12.2167	76.9167	3755	105	Charcoal	TF-412	Possehl, G.L. & Rissman, P.C. 1992. The Chronology of Prehistoric India: From Earliest Times to the Iron Age. In R.W. Ehrich (ed.) Chronologies in Old World Archaeology Volume 2. Chicago and London: Chicago University Press. Pp. 447-474.	4126
Togolok-Depe	Turkmenistan	38.12	62	7320	100	Charcoal	Bln-719	Brunet, Frédérique. 1998. “La Néolithisation En Asie Centrale : Un État de La Question.” Paléorient, 27–48.	8130
Tol-e Bashi	Iran	30.04	52.69	7283	43		AA56351	Khanipour, M., Niknami, K., & Abe, M. (2021). CHALLENGES OF THE FARS NEOLITHIC CHRONOLOGY: AN APPRAISAL. Radiocarbon, 63(2), 693-712. doi:10.1017/RDC.2020.113	8101
Tol-e Nurabad	Iran	30.116667	51.5	6977	56	Charcoal	WK-13990	Marshall, J.L. 2012. Missing links: Demic Difussion and the Development of Agriculture on the Central Iranian Plateau. PhD thesis. Durham University.	7807
Velpumudugu	India	15.050817	77.206091	3029	35	Seed: Macrotyloma uniflorum	R-28680/24	Fuller, D.Q. & Harvey, E.L. 2006. The archaeobotany of Indian pulses: identification, processing and evidence for cultivation. Enviromental Archaeology 11(2). Pp. 219-246.	3232
Yanik Tepe	Iran	37.933333	45.9	7035	69	Charcoal	P-1244	Marshall, J.L. 2012. Missing links: Demic Difussion and the Development of Agriculture on the Central Iranian Plateau. PhD thesis. Durham University.	7860
Ahar Ia	India	24.587243	73.718542	4095	95	null	V-57	Possehl, G.L. & Rissman, P.C. 1992. The Chronology of Prehistoric India: From Earliest Times to the Iron Age. In R.W. Ehrich (ed.) Chronologies in Old World Archaeology Volume 2. Chicago and London: Chicago University Press. Pp. 447-474.	4616
Allahdino	Pakistan	24.953012	67.31015	4050	50	null	P-2296	Shaffer, J.G. 1992. Indus Valley, Baluchistan, and Helmand Drainage (Afghanistan). In R.W. Ehrich (ed.) Chronologies in Old World Archaeology Volume 2. Chicago and London: Chicago University Press. Pp. 425-446.	4536
Babarkot	India	20.871828	71.407615	4130	90	Charcoal	PRL-1492	Singh, B.P. (ed.) 1996. Indian Archaeology 1991-92. A Review. New Delhi: Archaeological Survey of India.	4655
Balakot	Pakistan	25.447182	66.727038	4167	130	null	HAR-1992	Shaffer, J.G. 1992. Indus Valley, Baluchistan, and Helmand Drainage (Afghanistan). In R.W. Ehrich (ed.) Chronologies in Old World Archaeology Volume 2. Chicago and London: Chicago University Press. Pp. 425-446.	4683
Banawali	India	29.618056	75.385	3930	180	Charcoal	PRL-205	Shaffer, J.G. 1992. Indus Valley, Baluchistan, and Helmand Drainage (Afghanistan). In R.W. Ehrich (ed.) Chronologies in Old World Archaeology Volume 2. Chicago and London: Chicago University Press. Pp. 425-446.	4368
Bara	India	30.919915	76.522801	3840	92	Wood charcoal	TF-1205	Shaffer, J.G. 1992. Indus Valley, Baluchistan, and Helmand Drainage (Afghanistan). In R.W. Ehrich (ed.) Chronologies in Old World Archaeology Volume 2. Chicago and London: Chicago University Press. Pp. 425-446.	4246
Barkhera	India	24.678541	75.223789	3265	105	Charcoal	PRL-111	Possehl, G.L. & Rissman, P.C. 1992. The Chronology of Prehistoric India: From Earliest Times to the Iron Age. In R.W. Ehrich (ed.) Chronologies in Old World Archaeology Volume 2. Chicago and London: Chicago University Press. Pp. 447-474.	3496
Chandoli	India	25.261232	83.261135	3280	68	null	P-473	Possehl, G.L. & Rissman, P.C. 1992. The Chronology of Prehistoric India: From Earliest Times to the Iron Age. In R.W. Ehrich (ed.) Chronologies in Old World Archaeology Volume 2. Chicago and London: Chicago University Press. Pp. 447-474.	3506
Dangawada	India	23.05	76.1	3930	150	Charred grains	PRL-687	Tripathi, R.C. (ed.) 1987. Indian Archaeology 1984-85. A Review. New Delhi: Archaeological Survey of India.	4367
Dholavira	India	23.887172	70.213735	4400	90	Charcoal	PRL-1505	Singh, B.P. (ed.) 1996. Indian Archaeology 1991-92. A Review. New Delhi: Archaeological Survey of India.	5024
Ghaligai	Pakistan	34.656062	72.255864	3873	55	null	R-378	Shaffer, J.G. 1992. Indus Valley, Baluchistan, and Helmand Drainage (Afghanistan). In R.W. Ehrich (ed.) Chronologies in Old World Archaeology Volume 2. Chicago and London: Chicago University Press. Pp. 425-446.	4297
Gumla	Pakistan	31.883237	70.833268	4198	72	null	P-1812	Shaffer, J.G. 1992. Indus Valley, Baluchistan, and Helmand Drainage (Afghanistan). In R.W. Ehrich (ed.) Chronologies in Old World Archaeology Volume 2. Chicago and London: Chicago University Press. Pp. 425-446.	4715
Hatala	Pakistan	32.016642	70.597203	4164	60	null	P-1813	Shaffer, J.G. 1992. Indus Valley, Baluchistan, and Helmand Drainage (Afghanistan). In R.W. Ehrich (ed.) Chronologies in Old World Archaeology Volume 2. Chicago and London: Chicago University Press. Pp. 425-446.	4695
Hissam Dheri	Pakistan	32.000029	70.816966	3832	80	null	WIS-1703	Shaffer, J.G. 1992. Indus Valley, Baluchistan, and Helmand Drainage (Afghanistan). In R.W. Ehrich (ed.) Chronologies in Old World Archaeology Volume 2. Chicago and London: Chicago University Press. Pp. 425-446.	4237
Hulas	India	29.699926	77.366613	3950	110	Charcoal	PRL-1031	Joshi, M.C. (ed.) 1992. Indian Archaeology 1986-87. A Review. New Delhi: Archaeological Survey of India.	4395
Jhang	Pakistan	33.56665	72.666667	4145	50	null	BM-2201	Shaffer, J.G. 1992. Indus Valley, Baluchistan, and Helmand Drainage (Afghanistan). In R.W. Ehrich (ed.) Chronologies in Old World Archaeology Volume 2. Chicago and London: Chicago University Press. Pp. 425-446.	4684
Kalibangan	India	29.474327	74.130858	4182	100	null	TF-160	Shaffer, J.G. 1992. Indus Valley, Baluchistan, and Helmand Drainage (Afghanistan). In R.W. Ehrich (ed.) Chronologies in Old World Archaeology Volume 2. Chicago and London: Chicago University Press. Pp. 425-446.	4698
Kot Diji	Pakistan	27.347521	68.704594	4544	141	Charcoal	P-196	Shaffer, J.G. 1992. Indus Valley, Baluchistan, and Helmand Drainage (Afghanistan). In R.W. Ehrich (ed.) Chronologies in Old World Archaeology Volume 2. Chicago and London: Chicago University Press. Pp. 425-446.	5188
Lothal	India	22.522567	72.2498	4030	130	null	TF-136	Possehl, G.L. & Rissman, P.C. 1992. The Chronology of Prehistoric India: From Earliest Times to the Iron Age. In R.W. Ehrich (ed.) Chronologies in Old World Archaeology Volume 2. Chicago and London: Chicago University Press. Pp. 447-474.	4520
Mahidpur	India	24.578031	77.993648	3870	100	Charred grains	PRL-1318	Mahapatra, S.K. (ed.) 1995. Indian Archaeology 1990-91. A Review. New Delhi: Archaeological Survey of India.	4283
Mitathal	India	28.891718	76.169803	4330	214	Charcoal	PRL-292	Shaffer, J.G. 1992. Indus Valley, Baluchistan, and Helmand Drainage (Afghanistan). In R.W. Ehrich (ed.) Chronologies in Old World Archaeology Volume 2. Chicago and London: Chicago University Press. Pp. 425-446.	4930
Nageswar	India	22.333333	69.1	3645	60	Charcoal	BM-2611	Herman, Charles Frank. "Harappan" Gujara : the Archaeology-Chronology Connection.. In: Paléorient, 1996, vol. 22, n°2. pp. 77-112.	3967
Nagwada	India	23.333333	71.683333	3810	80	Charcoal	A-4555	Herman, Charles Frank. "Harappan" Gujara : the Archaeology-Chronology Connection.. In: Paléorient, 1996, vol. 22, n°2. pp. 77-112.	4206
Navdatoli	India	22.16311	75.583548	4250	69	null	P-476	Possehl, G.L. & Rissman, P.C. 1992. The Chronology of Prehistoric India: From Earliest Times to the Iron Age. In R.W. Ehrich (ed.) Chronologies in Old World Archaeology Volume 2. Chicago and London: Chicago University Press. Pp. 447-474.	4781
Padri	India	21.339167	72.108889	4130	150	Charcoal	PRL-1534	Singh, B.P. (ed.) 1996. Indian Archaeology 1991-92. A Review. New Delhi: Archaeological Survey of India.	4643
Sarai Khola	Pakistan	33.730786	72.800216	4161	200	null	BM-1944	Shaffer, J.G. 1992. Indus Valley, Baluchistan, and Helmand Drainage (Afghanistan). In R.W. Ehrich (ed.) Chronologies in Old World Archaeology Volume 2. Chicago and London: Chicago University Press. Pp. 425-446.	4681
Surkotada	India	23.616667	70.833333	4265	135	Charcoal	PRL-85	Pati Joshi, J. 1990. Excavation at Surkotada 1971-72 and exploration in Kutch. New Delhi: Archaeological Survey of India.	4827
Gilgal	Israel	32.1558	34.9528	9920	70	Charcoal	Pta-4588	Bar-Yosef, Ofer, A. Nigel Goring-Morris, and Avi Gopher. 2010. Gilgal: Early Neolithic Occupations in the Lower Jordan Valley: The Excavations of Tamar Noy. Edited by Ofer Bar-Yosef, A. Nigel Goring-Morris, and Avi Gopher. Oxford and Oakville: Oxbow Books.	11363
Netiv Hagdud	Israel	32	35.42	9970	150	Charcoal	RT-762C	Bar-Yosef, O., Gopher, A. 1997. The excavations of Netiv Hagdud. In: ebd. (eds.) An early Neolithic village in the Jordan Valley. Part I: The archaeology of Netiv Hagdud. Bulletin of the American School of Prehistoric Research 43 (1997).; ME Kislev, Early agriculture and palaeoecology of Netiv Hagdud. An Early Neolithic Village in the Jordan Valley, eds O Bar-Yosef, A Gopher (Peabody Museum of Ar…	11504
Jericho	Israel	31.88	35.45	9775	110	Charcoal	P-378	M Hopf, Appendix B: Jericho plant remains. Excavations at Jericho, eds Kenyon KM, Holland TA (British School of Archaeology in Jerusalem, London) Vol 5, The Pottery Phases of the Tell and Other Finds, pp 576–621. (1983); Böhner U, Schyle D, Radiocarbon Context Database, http://context-database.uni-koeln.de	11180
Dhra	Jordan	31.25	35.567	10059	73	Charcoal	AA-38142	I Kuijt, B Finlayson, Evidence for food storage and predomestication granaries 11,000 years ago in the Jordan Valley. Proc Natl Acad Sci USA 106, 10966–10970 (2009); Kuijt, Ian. “Lithic Inter-Assemblage Variability and Cultural-Historical Sequences : A Consideration of the Pre-Pottery Neolithic A Occupation of Dhra’, Jordan.” Paléorient, vol. 27, no. 1, [Paleorient and CNRS Editions, CNRS Edition…	11581
Iraq ed-Dubb	Jordan	31.09	35.64	9950	100	Charcoal	OxA-2567	Kuijt Ian, Mabry Jonathan, Palumbo Gaetano. Early Neolithic use of upland areas of Wadi El-Yabis : preliminary evidence from the excavations of 'Iraq Ed-Dubb, Jordan. In: Paléorient, 1991, vol. 17, n°1. pp. 99-108.	11450
Jerf el Ahmar	Syria	36.4	38.2	9965	55		Ly-10651	G Willcox, S Fornite, L Herveux, Early Holocene cultivation before domestication in northern Syria. Veg Hist Archaeobot 17, 313–325 (2008); Edwards, Phillip C. “The Chronology and Dispersal of the Pre-Pottery Neolithic B Cultural Complex in the Levant.” Paléorient, vol. 42, no. 2, [Paleorient and CNRS Editions, CNRS Editions], 2016, pp. 53–72	11416
Nevali Cori	Turkey	37.5833	38.65	9280	55		OxA-8303	R Pasternak, Investigation of botanical remains from Nevalı Çori, PPNB, Turkey: S short interim report. The Origins of Agriculture and Crop Domestication, eds AB Damania, J Valkoun, G Willcox, CO Qualset (International Center for Agricultural Research in Dry Areas, Aleppo, Syria), pp. 170–177 (1998).; Benz, M. 2007. PPND (open access Platform for the Publication of Neolithic Radiocarbon Dates) in…	10455
El-Hemmeh	Jordan	30.9	35.6	9450	60		OS-48491	CE White, CA Makarewicz, Harvesting practices and early Neolithic barley cultivation at el–Hemmeh, Jordan. Veg Hist Archaeobot 21, 85–94 (2012); Makarewicz, C A, N B Goodale, P Rassmann, Chantel White, Holly Miller, J Haroun, E Carlson, et al. 2006. “El-Hemmeh: A Multi-Period Pre-Pottery Neolithic Site in the Wadi El-Hasa, Jordan.” Eurasian Prehistory 4 (January): 183–220.	10692
Tell Qarassa North	Syria	32.8329	36.4125	9340	50	T. boeoticum/monococcum	Beta-290929	A Arranz-Otaegui, et al., Crop husbandry activities and wild plant gathering, use and consumption at the EPPNB Tell Qarassa North (south Syria). Veg Hist Archaeobot 25, 629–645 (2016).	10548
Tell Aswad	Syria	33.4	36.55	9285	51		Ly-11383	C Douché, M Tengberg, G Willcox, Preliminary archaeobotanical results from Tell Aswad: An early Neolithic site in southern Syria. Excavations 2001-2007. 16th Conference of the International Work Group for Palaeoethnobotany, June 17–22, 2013, Thessaloniki, Greece. (2013); Edwards, Phillip C. “The Chronology and Dispersal of the Pre-Pottery Neolithic B Cultural Complex in the Levant.” Paléorient, v…	10462
Mureybet	Syria	36.0434	38.1287	9885	115		P-1220	W van Zeist, The Oriental Institute Excavations at Mureybet, Syria: Preliminary report on the 1965 campaign Part III: The palaeobotany. J Near East Stud 29, 167–176 (1970); Cauvin, J. 1987. Chronologie relative et absolue dans le neolithique du Levant nord et d’Anatolie entre 10.000 et 8000 BP. In: Aurenche, O. et al. (eds.) Chronologies in the Near East. BAR intern. Ser. 179 (1987) 325-341.	11363
