# Supplementary material for: Environmental effects on the spread of the Neolithic crop package to South Asia
Source: PLoS One. 2022 Jul 11;17(7):e0268482. doi: 10.1371/journal.pone.0268482 (PMC9273075; doi:10.1371/journal.pone.0268482)
Supplement: S2 Table — Speeds assigned to each biome at the end of the genetic algorithm using the site of Mureybet as the origin. (CSV) [file pone.0268482.s006.csv]

region	speed	name
1	1.885893188	Tropical & Subtropical Moist Broadleaf Forests
2	1.761530185	Tropical & Subtropical Dry Broadleaf Forests
3	0.700325646	Tropical & Subtropical Coniferous Forests
4	0.330893645	Temperate Broadleaf & Mixed Forests
5	1.212098112	Temperate Conifer Forests
6	0.323872272	Temperate Grasslands, Savannas & Shrublands
7	0.771087812	Montane Grasslands & Shrublands
8	0.525039298	Mediterranean Forests, Woodlands & Scrub
9	0.619781164	Deserts & Xeric Shrublands
10	1.333158309	Indus Valley
