# Supplementary material for: Environmental effects on the spread of the Neolithic crop package to South Asia
Source: PLoS One. 2022 Jul 11;17(7):e0268482. doi: 10.1371/journal.pone.0268482 (PMC9273075; doi:10.1371/journal.pone.0268482)
Supplement: S3 Table — Speeds assigned to each biome at the end of the genetic algorithm using the site of Dhra as the origin. (CSV) [file pone.0268482.s007.csv]

region	speed	name
1	3.09716796969791	Tropical & Subtropical Moist Broadleaf Forests
2	1.5904584755923	Tropical & Subtropical Dry Broadleaf Forests
3	0.307275666449168	Tropical & Subtropical Coniferous Forests
4	0.445332104447356	Temperate Broadleaf & Mixed Forests
5	1.64050427674964	Temperate Conifer Forests
6	0.268969408549047	Temperate Grasslands, Savannas & Shrublands
7	0.359277904358172	Montane Grasslands & Shrublands
8	0.630448793689443	Mediterranean Forests, Woodlands & Scrub
9	0.602389167088051	Deserts & Xeric Shrublands
10	1.27713017423688	Indus Valley
